# Supplementary material for: Safety of COVID-19 Vaccination in Pregnancy: A Systematic Review
Source: Diagnostics (Basel). 2024 Aug 14;14(16):1775. doi: 10.3390/diagnostics14161775 (PMC11354065; doi:10.3390/diagnostics14161775)
Supplement: Supplementary file 1 [file diagnostics-14-01775-s001.zip]

Archive with 1 entries (1 files):
- diagnostics-3136090-supplementary.pdf
